# Supplementary material for: Transcriptome Profiling Reveals New Insights into the Immune Microenvironment and Upregulation of Novel Biomarkers in Metastatic Uveal Melanoma
Source: Cancers (Basel). 2020 Sep 30;12(10):2832. doi: 10.3390/cancers12102832 (PMC7650807; doi:10.3390/cancers12102832)
Supplement: Supplementary file 1 [file cancers-12-02832-s001.zip]

Archive with 10 entries (10 files):
- Suppl figs/Figure S1.pptx
- Suppl figs/Figure S2.pptx
- Suppl figs/Figure S3.pptx
- Suppl figs/Figure S4.pptx
- Suppl figs/Figure S5.pptx
- Suppl tables/Table S1.docx
- Suppl tables/Table S2.pptx
- Suppl tables/Table S3.pptx
- Suppl tables/Table S4.docx
- Suppl tables/Table S5.docx
